# Supplementary material for: Complete Mitochondrial Genome of Niphon spinosus (Perciformes: Niphonidae): Genome Characterization and Phylogenetic Analysis
Source: Biomolecules. 2025 Jan 2;15(1):52. doi: 10.3390/biom15010052 (PMC11764044; doi:10.3390/biom15010052)
Supplement: Supplementary file 1 [file biomolecules-15-00052-s001.zip]

Archive with 1 entries (1 files):
- biomolecules-3357596-supplementary.pdf
